# Supplementary material for: Prevalence of Electrocardiographic Abnormalities in Patients with Acute Pulmonary Embolism: A Systematic Review and Meta-Analysis
Source: J Clin Med. 2025 Jul 4;14(13):4750. doi: 10.3390/jcm14134750 (PMC12251390; doi:10.3390/jcm14134750)
Supplement: Supplementary file 1 [file jcm-14-04750-s001.zip]

Archive with 1 entries (1 files):
- jcm-3667676-supplementary.pdf
